# Supplementary material for: Fungal Diversity and Community Composition across Ecosystems
Source: J Fungi (Basel). 2023 Apr 25;9(5):510. doi: 10.3390/jof9050510 (PMC10219167; doi:10.3390/jof9050510)
Supplement: Supplementary file 1 [file jof-09-00510-s001.zip]

Archive with 1 entries (1 files):
- jof-2310852-supplementary.pdf
